# Supplementary material for: Construction of a user-friendly software-defined networking management using a graph-based abstraction layer
Source: PeerJ Comput Sci. 2025 Feb 14;11:e2674. doi: 10.7717/peerj-cs.2674 (PMC11888870; doi:10.7717/peerj-cs.2674)
Supplement: Supplemental Information 1 [file peerj-cs-11-2674-s001.zip › Code+and+Data/Code and Data/Traffic_ generated/fat_tree_topo.py]

from mininet.topo import Topo


class FatTreeTopo(Topo):

    def __init__(self):
        # Initialize topology
        Topo.__init__(self)

        # Adding hosts
        h1 = self.addHost('h1')
        h2 = self.addHost('h2')
        h3 = self.addHost('h3')
        h4 = self.addHost('h4')
        h5 = self.addHost('h5')
        h6 = self.addHost('h6')
        h7 = self.addHost('h7')
        h8 = self.addHost('h8')
        h9 = self.addHost('h9')
        h10 = self.addHost('h10')
        h11 = self.addHost('h11')
        h12 = self.addHost('h12')
        h13 = self.addHost('h13')
        h14 = self.addHost('h14')
        h15 = self.addHost('h15')
        h16 = self.addHost('h16')

        # Adding switches
        # s1 = self.addSwitch( 's1' )
        # s2 = self.addSwitch( 's2' )
        # s3 = self.addSwitch( 's3' )
        # s4 = self.addSwitch( 's4' )

        s5 = self.addSwitch('s5')
        s6 = self.addSwitch('s6')
        s7 = self.addSwitch('s7')
        s8 = self.addSwitch('s8')
        s9 = self.addSwitch('s9')
        s10 = self.addSwitch('s10')
        s11 = self.addSwitch('s11')
        s12 = self.addSwitch('s12')
        s13 = self.addSwitch('s13')
        s14 = self.addSwitch('s14')
        s15 = self.addSwitch('s15')
        s16 = self.addSwitch('s16')
        s17 = self.addSwitch('s17')
        s18 = self.addSwitch('s18')
        s19 = self.addSwitch('s19')
        s20 = self.addSwitch('s20')
        s21 = self.addSwitch('s21')
        s22 = self.addSwitch('s22')
        s23 = self.addSwitch('s23')
        s24 = self.addSwitch('s24')

        # Adding links between hosts and switches
        self.addLink(h1, s5)
        self.addLink(h2, s5)
        self.addLink(h3, s6)
        self.addLink(h4, s6)
        self.addLink(h5, s10)
        self.addLink(h6, s10)
        self.addLink(h7, s11)
        self.addLink(h8, s11)
        self.addLink(h9, s15)
        self.addLink(h10, s15)
        self.addLink(h11, s16)
        self.addLink(h12, s16)
        self.addLink(h13, s20)
        self.addLink(h14, s20)
        self.addLink(h15, s21)
        self.addLink(h16, s21)

        # Adding links between switches
        self.addLink(s5, s7)
        self.addLink(s5, s8)
        self.addLink(s6, s7)
        self.addLink(s6, s8)
        self.addLink(s10, s12)
        self.addLink(s10, s13)
        self.addLink(s11, s12)
        self.addLink(s11, s13)
        self.addLink(s15, s17)
        self.addLink(s15, s18)
        self.addLink(s16, s17)
        self.addLink(s16, s18)
        self.addLink(s20, s22)
        self.addLink(s20, s23)
        self.addLink(s21, s22)
        self.addLink(s21, s23)

        self.addLink(s7, s9)
        self.addLink(s7, s14)
        self.addLink(s8, s19)
        self.addLink(s8, s24)
        self.addLink(s12, s9)
        self.addLink(s12, s14)
        self.addLink(s13, s19)
        self.addLink(s13, s24)
        self.addLink(s17, s9)
        self.addLink(s17, s14)
        self.addLink(s18, s19)
        self.addLink(s18, s24)
        self.addLink(s22, s9)
        self.addLink(s22, s14)
        self.addLink(s23, s19)
        self.addLink(s23, s24)

        # set proper IP addresses
        # h1.cmd('ifconfig h1-eth0 10.0.0.1')
        # h2.cmd('ifconfig h2-eth0 10.5.0.1')
        # h3.cmd('ifconfig h3-eth0 10.100.0.1')
        # h4.cmd('ifconfig h4-eth0 10.145.0.1')


topos = {'fat_tree_topo': (lambda: FatTreeTopo())}
