# Supplementary material for: Construction of a user-friendly software-defined networking management using a graph-based abstraction layer
Source: PeerJ Comput Sci. 2025 Feb 14;11:e2674. doi: 10.7717/peerj-cs.2674 (PMC11888870; doi:10.7717/peerj-cs.2674)
Supplement: Supplemental Information 1 [file peerj-cs-11-2674-s001.zip › Code+and+Data/Code and Data/Traffic_ generated/linear.py]

from mininet.topo import Topo


class LinearTopo(Topo):

    def __init__(self, n=2):
        # Initialize topology
        Topo.__init__(self)
        h = []
        s = []
        for i in range(1, n+1):
            str_h = 'h' + str(i)
            str_s = 's' + str(i)
            h.append(self.addHost(str_h))
            s.append(self.addSwitch(str_s))
            self.addLink(h[-1], s[-1])
            if i > 1:
                self.addLink(s[i-1], s[i-2])


topos = {'linear': (lambda: LinearTopo())}
