# Supplementary material for: Construction of a user-friendly software-defined networking management using a graph-based abstraction layer
Source: PeerJ Comput Sci. 2025 Feb 14;11:e2674. doi: 10.7717/peerj-cs.2674 (PMC11888870; doi:10.7717/peerj-cs.2674)
Supplement: Supplemental Information 1 [file peerj-cs-11-2674-s001.zip › Code+and+Data/Code and Data/accesscontrol/accessControl_main.py]

from app.flowTable_operate import PostOperation
from monitor.pyTcpdumpServer import Server1

if __name__ == '__main__':
    ## Initialize the flow
    init = PostOperation('172.17.0.2', '8080')
    init.init_add_flow('172.17.0.2', '172.17.0.3', '8080', '8080')

    # 开启服务端程序 # Start the server program
    server = Server1('10.0.2.15', 62121, 2)
    server.server_start()
