# Supplementary material for: Construction of a user-friendly software-defined networking management using a graph-based abstraction layer
Source: PeerJ Comput Sci. 2025 Feb 14;11:e2674. doi: 10.7717/peerj-cs.2674 (PMC11888870; doi:10.7717/peerj-cs.2674)
Supplement: Supplemental Information 1 [file peerj-cs-11-2674-s001.zip › Code+and+Data/Code and Data/data/CPU utilization with a graph-based abstraction layer.txt]

Interval without with
1	1	6.7
2	14.25	23.75
3	5	28.95
4	6	6.9
5	3	10.75
6	8.15	16.6
7	12.65	14.1
8	8	10.75
9	16.6	15.05
10	13.45	15.15
11	3.2	3.1
12	11.35	6.65
13	9.3	6.6
14	10.9	15.2
15	12.4	14.2
16	10.85	14.35
17	9.3	9.35
18	8.85	9.45
19	11.3	6.65
20	7.65	7.85
21	9.3	6.2
22	5.1	2.6
23	8.2	12.9
24	10.9	13.65
25	9	8.3
26	10.35	9.7
27	7.15	4.15
28	5.65	9.25
29	7.1	6.6
30	6.8	4.15
31	6.15	5.3
32	4.2	6.15
33	5.1	9.35
34	7.4	4.1
35	9.35	6.25
36	3.7	6.25
37	3.1	7.7
38	6.75	8.4
39	5.3	5.15
40	3.15	13.65
41	11.25	9.1
42	3.5	4.6
43	4.15	6.7
44	13.25	11.7
45	5.1	6.7
46	7.95	4.1
47	7.15	18.4
48	6.8	7.9
49	8.85	6.3
50	5.5	5.2
51	6.2	5.8
52	6.1	9.7
53	6.2	8.05
54	5.7	8.15
55	4.15	13.15
56	7.3	4.25
57	6.25	5.25
58	8.8	6.2
59	13.8	8.95
60	6.75	4.15
61	5.2	4.65
62	4.65	12.6
63	4.1	9.35
64	6.85	9.65
65	4.65	8.6
66	3.15	6.15
67	9.3	8.1
68	4.15	4.75
69	11.3	8.25
70	4.15	8.15
71	6.75	4.15
72	6.15	4.7
73	5.2	5.85
74	2.1	4.15
75	3.2	7.2
76	3.15	7.2
77	3.65	7.15
78	12.9	8.75
79	3.65	5.25
80	7.25	4.6
81	2.6	5.25
82	4.6	9.6
83	4.15	5.35
84	3.15	6.15
85	6.2	9.05
86	3.15	6.15
87	2.05	6.75
88	3.6	4.2
89	4.15	9.6
90	2.6	7.65
91	2.1	4.6
92	3.65	5.55
93	5.65	7.65
94	2.1	5.2
95	2.6	6.15
96	4.75	6.1
97	3.05	5.15
98	6.8	5.65
99	4.1	7.75
100	2.05	3.6
101	3.65	4.15
102	1.55	5.75
103	6.75	5.75
104	5.65	6.15
105	3.15	6.7
106	5.1	13.45
107	6.75	9.15
108	5.15	7.15
109	4.15	10.05
110	4.1	8.35
111	3.65	6.7
112	3.65	4.6
113	5.15	5.8
114	6.15	8.4
115	4.75	8.9
116	3.05	4.8
117	5.2	5.6
118	9.35	6.25
119	5.55	6.15
120	8.35	12.65
