# Supplementary material for: Construction of a user-friendly software-defined networking management using a graph-based abstraction layer
Source: PeerJ Comput Sci. 2025 Feb 14;11:e2674. doi: 10.7717/peerj-cs.2674 (PMC11888870; doi:10.7717/peerj-cs.2674)
Supplement: Supplemental Information 1 [file peerj-cs-11-2674-s001.zip › Code+and+Data/Code and Data/experiment_topo.py]

#!/usr/bin/env python

from mininet.net import Mininet
from mininet.node import Controller, RemoteController, OVSController
from mininet.node import CPULimitedHost, Host, Node
from mininet.node import OVSKernelSwitch, UserSwitch
from mininet.node import IVSSwitch
from mininet.cli import CLI
from mininet.log import setLogLevel, info
from mininet.link import TCLink, Intf
from subprocess import call

def myNetwork():

    net = Mininet( topo=None,
                   build=False,
                   ipBase='10.0.0.0/8')

    info( '*** Adding controller\n' )
    c0=net.addController(name='c0',                                                      #Add   Controller
                      controller=RemoteController,
                      ip='127.0.0.1',
                      protocol='tcp',
                      port=6633)

    info( '*** Add switches\n')
    s3 = net.addSwitch('s3', cls=OVSKernelSwitch, dpid='0000000000000003')                                                      #addSwitch
    s7 = net.addSwitch('s7', cls=OVSKernelSwitch, dpid='0000000000000007')
    s2 = net.addSwitch('s2', cls=OVSKernelSwitch, dpid='0000000000000002')
    s4 = net.addSwitch('s4', cls=OVSKernelSwitch, dpid='0000000000000004')
    s1 = net.addSwitch('s1', cls=OVSKernelSwitch, dpid='0000000000000001')
    s5 = net.addSwitch('s5', cls=OVSKernelSwitch, dpid='0000000000000005')
    s6 = net.addSwitch('s6', cls=OVSKernelSwitch, dpid='0000000000000006')

    info( '*** Add hosts\n')
    h2 = net.addHost('h2', cls=Host, ip='10.0.0.2', defaultRoute=None)                                                      #addHost
    h1 = net.addHost('h1', cls=Host, ip='10.0.0.1', defaultRoute=None)
    h4 = net.addHost('h4', cls=Host, ip='10.0.0.4', defaultRoute=None)
    h3 = net.addHost('h3', cls=Host, ip='10.0.0.3', defaultRoute=None)

    info( '*** Add links\n')
    s7s5 = {'bw':10,'delay':'5','loss':5,'jitter':'5','speedup':5}                                                               #addLink
    net.addLink(s7, s5, cls=TCLink , **s7s5)
    s5s4 = {'bw':10}
    net.addLink(s5, s4, cls=TCLink , **s5s4)
    s4s3 = {'bw':10}
    net.addLink(s4, s3, cls=TCLink , **s4s3)
    s3s2 = {'bw':10}
    net.addLink(s3, s2, cls=TCLink , **s3s2)
    s2s1 = {'bw':10}
    net.addLink(s2, s1, cls=TCLink , **s2s1)
    s1s7 = {'bw':10}
    net.addLink(s1, s7, cls=TCLink , **s1s7)
    s1s6 = {'bw':10}
    net.addLink(s1, s6, cls=TCLink , **s1s6)
    s6s2 = {'bw':10}
    net.addLink(s6, s2, cls=TCLink , **s6s2)
    s6s3 = {'bw':10}
    net.addLink(s6, s3, cls=TCLink , **s6s3)
    s6s4 = {'bw':10}
    net.addLink(s6, s4, cls=TCLink , **s6s4)
    s6s5 = {'bw':10}
    net.addLink(s6, s5, cls=TCLink , **s6s5)
    s1h1 = {'bw':10}
    net.addLink(s1, h1, cls=TCLink , **s1h1)
    s3h2 = {'bw':10}
    net.addLink(s3, h2, cls=TCLink , **s3h2)
    s4h3 = {'bw':10}
    net.addLink(s4, h3, cls=TCLink , **s4h3)
    s5h4 = {'bw':10}
    net.addLink(s5, h4, cls=TCLink , **s5h4)

    info( '*** Starting network\n')
    net.build()
    info( '*** Starting controllers\n')
    for controller in net.controllers:
        controller.start()

    info( '*** Starting switches\n')
    net.get('s3').start([c0])
    net.get('s7').start([c0])
    net.get('s2').start([c0])
    net.get('s4').start([c0])
    net.get('s1').start([c0])
    net.get('s5').start([c0])
    net.get('s6').start([c0])

    info( '*** Post configure switches and hosts\n')

    CLI(net)
