# Supplementary material for: Construction of a user-friendly software-defined networking management using a graph-based abstraction layer
Source: PeerJ Comput Sci. 2025 Feb 14;11:e2674. doi: 10.7717/peerj-cs.2674 (PMC11888870; doi:10.7717/peerj-cs.2674)
Supplement: Supplemental Information 2 — A complete graph-based abstraction layer is implemented, The zip package is the core code. [file peerj-cs-11-2674-s002.zip]

Archive with 24 entries (19 files):
- Code and Data/
- Code and Data/Traffic_ generated/
- Code and Data/Traffic_ generated/Traffic_ generated_nonrandom.py
- Code and Data/Traffic_ generated/Traffic_ generated_randomly.py
- Code and Data/Traffic_ generated/fat_tree_topo.py
- Code and Data/Traffic_ generated/linear.py
- Code and Data/Traffic_ generated/mesh.py
- Code and Data/accesscontrol/
- Code and Data/accesscontrol/accessControl_main.py
- Code and Data/accesscontrol/flowTable_operate.py
- Code and Data/accesscontrol/ofctl_rest.py
- Code and Data/accesscontrol/pyTcpdumpServer.py
- Code and Data/accesscontrol/switch.py
- Code and Data/analysis/
- Code and Data/analysis/cpu.py
- Code and Data/analysis/neo4j_draw.py
- Code and Data/analysis/networkx_draw.py
- Code and Data/data/
- Code and Data/data/CPU utilization with a graph-based abstraction layer.txt
- Code and Data/data/Memory occupancy.opju
- Code and Data/data/Shortest path performance for various topology types in Neo4j.ogwu
- Code and Data/data/Shortest path performance for various topology types in the graph-based abstraction layer.ogwu
- Code and Data/experiment_topo.py
- Code and Data/graph-based abstraction layer.py
